# Supplementary material for: Design of cell-type-specific hyperstable IL-4 mimetics via modular de novo scaffolds
Source: Nat Chem Biol. Author manuscript; Available in PMC 2023 Dec 5. (PMC10697138; doi:10.1038/s41589-023-01313-6)
Supplement: Source data fig 2 [file NIHMS1917493-supplement-Source_data_fig_2.xlsx]

## Sheet: Sheet1
Figure	Statistical Test	Comparison	Significant?	Summary	Adjusted P Value
Fig. 2c	Tukey's multiple comparisons test	PBS vs. hIL-4	Yes	****	8.1e-07
		PBS vs. hNeo-4	Yes	****	1e-06
		hIL-4 vs. hNeo-4	No	ns	0.941417
Fig. 2d	Tukey's multiple comparisons test	PBS vs. mIL-4	Yes	****	2e-09
		PBS vs. mNeo-4	Yes	****	1e-09
		mIL-4 vs. mNeo-4	Yes	*	0.0179427
