# Supplementary material for: Design of cell-type-specific hyperstable IL-4 mimetics via modular de novo scaffolds
Source: Nat Chem Biol. Author manuscript; Available in PMC 2023 Dec 5. (PMC10697138; doi:10.1038/s41589-023-01313-6)
Supplement: source data fig 4 [file NIHMS1917493-supplement-source_data_fig_4.xlsx]

## Sheet: Sheet1
Figure	Statistical Test	Comparison	Significant?	Summary	Adjusted P Value
Fig. 4b and Extended Data Fig. 6e	Tukey's multiple comparisons test	Arg1
		PBS vs. mIL-4	Yes	****	3.41e-06
		PBS vs. mNeo-4 High	Yes	****	1.52e-07
		PBS vs. mNeo-4 Medium	No	ns	0.131063
		PBS vs. mNeo-4 Low	No	ns	0.40428
		mIL-4 vs. mNeo-4 High	No	ns	0.806895
		mIL-4 vs. mNeo-4 Medium	Yes	*	0.0354739
		mIL-4 vs. mNeo-4 Low	Yes	****	1e-08
		mNeo-4 High vs. mNeo-4 Medium	Yes	**	0.00256164
		mNeo-4 High vs. mNeo-4 Low	Yes	****	<1E-9
		mNeo-4 Medium vs. mNeo-4 Low	Yes	**	0.0017903
		Chil3
		PBS vs. mIL-4	Yes	****	7.1e-08
		PBS vs. mNeo-4 High	Yes	****	<1E-9
		PBS vs. mNeo-4 Medium	No	ns	0.909892
		PBS vs. mNeo-4 Low	No	ns	0.997849
		mIL-4 vs. mNeo-4 High	No	ns	0.521947
		mIL-4 vs. mNeo-4 Medium	Yes	****	1.0093e-05
		mIL-4 vs. mNeo-4 Low	Yes	****	1.169e-06
		mNeo-4 High vs. mNeo-4 Medium	Yes	****	7.9e-08
		mNeo-4 High vs. mNeo-4 Low	Yes	****	9e-09
		mNeo-4 Medium vs. mNeo-4 Low	No	ns	0.985099
		Ccl24
		PBS vs. mIL-4	Yes	****	<1E-9
		PBS vs. mNeo-4 High	Yes	****	<1E-9
		PBS vs. mNeo-4 Medium	No	ns	0.388125
		PBS vs. mNeo-4 Low	No	ns	1
		mIL-4 vs. mNeo-4 High	No	ns	0.746453
		mIL-4 vs. mNeo-4 Medium	Yes	****	5.233e-06
		mIL-4 vs. mNeo-4 Low	Yes	****	4e-09
		mNeo-4 High vs. mNeo-4 Medium	Yes	****	1.66e-07
		mNeo-4 High vs. mNeo-4 Low	Yes	****	<1E-9
		mNeo-4 Medium vs. mNeo-4 Low	No	ns	0.458637
		Retnla
		PBS vs. mIL-4	Yes	****	<1E-9
		PBS vs. mNeo-4 High	Yes	****	<1E-9
		PBS vs. mNeo-4 Medium	Yes	*	0.0275329
		PBS vs. mNeo-4 Low	No	ns	0.977982
		mIL-4 vs. mNeo-4 High	No	ns	0.765575
		mIL-4 vs. mNeo-4 Medium	Yes	****	1.1109e-05
		mIL-4 vs. mNeo-4 Low	Yes	****	<1E-9
		mNeo-4 High vs. mNeo-4 Medium	Yes	****	3.98e-07
		mNeo-4 High vs. mNeo-4 Low	Yes	****	<1E-9
		mNeo-4 Medium vs. mNeo-4 Low	No	ns	0.148735
Fig. 4c and Extended Data Fig. 6f	Tukey's multiple comparisons test	Arg1
		PBS vs. mIL-4	Yes	****	1.5806e-05
		PBS vs. mNeo-4 Low	Yes	*	0.0183779
		PBS vs. mNeo-4 Med	Yes	****	1.7069e-05
		PBS vs. mNeo-4 High	Yes	****	6.16e-07
		mIL-4 vs. mNeo-4 Low	No	ns	0.259224
		mIL-4 vs. mNeo-4 Med	No	ns	1
		mIL-4 vs. mNeo-4 High	No	ns	0.807867
		mNeo-4 Low vs. mNeo-4 Med	No	ns	0.268286
		mNeo-4 Low vs. mNeo-4 High	Yes	*	0.0279202
		mNeo-4 Med vs. mNeo-4 High	No	ns	0.798269
		Chil3
		PBS vs. mIL-4	No	ns	0.607134
		PBS vs. mNeo-4 Low	No	ns	0.999955
		PBS vs. mNeo-4 Med	No	ns	0.721581
		PBS vs. mNeo-4 High	No	ns	0.968422
		mIL-4 vs. mNeo-4 Low	No	ns	0.681692
		mIL-4 vs. mNeo-4 Med	No	ns	0.999737
		mIL-4 vs. mNeo-4 High	No	ns	0.952309
		mNeo-4 Low vs. mNeo-4 Med	No	ns	0.788811
		mNeo-4 Low vs. mNeo-4 High	No	ns	0.984449
		mNeo-4 Med vs. mNeo-4 High	No	ns	0.982608
		Ccl24
		PBS vs. mIL-4	Yes	****	6.155e-06
		PBS vs. mNeo-4 Low	No	ns	0.926736
		PBS vs. mNeo-4 Med	No	ns	0.398924
		PBS vs. mNeo-4 High	Yes	****	3.389e-06
		mIL-4 vs. mNeo-4 Low	Yes	***	0.000142334
		mIL-4 vs. mNeo-4 Med	Yes	**	0.00399673
		mIL-4 vs. mNeo-4 High	No	ns	0.990705
		mNeo-4 Low vs. mNeo-4 Med	No	ns	0.872439
		mNeo-4 Low vs. mNeo-4 High	Yes	****	6.8622e-05
		mNeo-4 Med vs. mNeo-4 High	Yes	**	0.00176621
		Retnla
		PBS vs. mIL-4	Yes	*	0.019038
		PBS vs. mNeo-4 Low	No	ns	0.0631212
		PBS vs. mNeo-4 Med	Yes	**	0.00224887
		PBS vs. mNeo-4 High	Yes	**	0.00863488
		mIL-4 vs. mNeo-4 Low	No	ns	0.991183
		mIL-4 vs. mNeo-4 Med	No	ns	0.957566
		mIL-4 vs. mNeo-4 High	No	ns	0.991401
		mNeo-4 Low vs. mNeo-4 Med	No	ns	0.782219
		mNeo-4 Low vs. mNeo-4 High	No	ns	0.904855
		mNeo-4 Med vs. mNeo-4 High	No	ns	0.999611
