# Supplementary material for: Design of cell-type-specific hyperstable IL-4 mimetics via modular de novo scaffolds
Source: Nat Chem Biol. Author manuscript; Available in PMC 2023 Dec 5. (PMC10697138; doi:10.1038/s41589-023-01313-6)
Supplement: source data extended fig 4 [file NIHMS1917493-supplement-source_data_extended_fig_4.xlsx]

## Sheet: Sheet1
Figure	Statistical Test	Comparison	Significant?	Summary	Adjusted P Value
Extended Data Fig. 4d	Tukey's multiple comparisons test	PBS vs. hIL-4	Yes	**	0.0011
		PBS vs. hNeo-4	Yes	***	0.0008
		hIL-4 vs. hNeo-4	No	ns	0.9576
Extended Data Fig. 4e	Tukey's multiple comparisons test	Chil3
		PBS vs. mIL-4	Yes	****	<1E-9
		PBS vs. mNeo-4	Yes	****	<1E-9
		mIL-4 vs. mNeo-4	No	ns	0.271785
		Il1b
		PBS vs. mIL-4	Yes	****	<1E-9
		PBS vs. mNeo-4	Yes	****	5e-09
		mIL-4 vs. mNeo-4	Yes	*	0.0293563
